# Supplementary material for: Integrated transcriptomic and metabolomic data reveal the cold stress responses molecular mechanisms of two coconut varieties
Source: Front Plant Sci. 2024 Apr 16;15:1353352. doi: 10.3389/fpls.2024.1353352 (PMC11058665; doi:10.3389/fpls.2024.1353352)
Supplement: Supplementary file 1 [file Table_1.xlsx]

## Sheet: Sheet1
Table S1. Summary for data generated from the functional leaves of two coconut varieties samples.
Sample	Total Raw Reads(M)	Total Clean Reads(M)	Total Clean Bases(Gb)	Clean Reads Q20(%)	Clean Reads Q30(%)	Clean Reads Ratio(%)
GD2d_1	47.19	43.33	6.5	97.51	92.27	91.83
GD2d_2	47.19	43.53	6.53	97.37	91.84	92.26
GD2d_3	47.19	43.05	6.46	97.5	92.2	91.23
GD2h_1	47.19	43.51	6.53	97.41	91.96	92.2
GD2h_2	47.19	42.21	6.33	97.27	91.56	89.45
GD2h_3	47.19	43.35	6.5	97.42	91.96	91.86
GD7d_1	45.44	42.14	6.32	97.21	91.4	92.73
GD7d_2	47.19	42.6	6.39	97.5	92.22	90.28
GD7d_3	45.57	42.06	6.31	96.4	91.19	92.29
GD8h_1	47.33	42.33	6.35	96.57	91.63	89.44
GD8h_2	47.33	43.46	6.52	96.44	91.28	91.84
GD8h_3	47.33	43.14	6.47	96.75	92.03	91.16
GDCK_1	45.57	42.14	6.32	96.52	91.48	92.46
GDCK_2	47.33	43.38	6.51	96.37	91.18	91.67
GDCK_3	47.33	43.22	6.48	96.44	91.3	91.32
HT2d_1	47.33	42.67	6.4	96.34	91.1	90.16
HT2d_2	47.33	43.31	6.5	96.45	91.37	91.51
HT2d_3	47.33	43.53	6.53	96.36	91.13	91.97
HT2h_1	47.33	43.53	6.53	96.37	91.19	91.98
HT2h_2	47.33	43.14	6.47	96.45	91.38	91.14
HT2h_3	45.57	42.19	6.33	96.56	91.61	92.57
HT7d_1	45.57	41.97	6.29	96.72	91.77	92.08
HT7d_2	47.33	42.89	6.43	97.31	92.97	90.62
HT7d_3	47.33	42.92	6.44	96.84	92.08	90.69
HT8h_1	47.33	43.19	6.48	96.91	92.27	91.25
HT8h_2	45.57	41.97	6.3	96.67	91.64	92.09
HT8h_3	47.33	43.21	6.48	96.69	91.69	91.3
HTCK_1	47.33	43.36	6.5	96.81	91.97	91.61
HTCK_2	45.57	42.03	6.3	96.69	91.71	92.22
HTCK_3	45.57	41.98	6.3	96.63	91.58	92.12
