# Supplementary material for: Integrated transcriptomic and metabolomic data reveal the cold stress responses molecular mechanisms of two coconut varieties
Source: Front Plant Sci. 2024 Apr 16;15:1353352. doi: 10.3389/fpls.2024.1353352 (PMC11058665; doi:10.3389/fpls.2024.1353352)
Supplement: Supplementary file 2 [file Table_2.xlsx]

## Sheet: Sheet1
Supplementary Table.2 : List of PCR primers used in this study
Gene	Primer sequence	Length (bp)
COCNU_01G013540-F	TTTTGGTTGGGAAGGAATGG	106
COCNU_01G013540-R	CGAGGGAAGATTTCTCCTACAT
COCNU_03G002950-F	TGTGGATTGCTCGCTACATAC	144
COCNU_03G002950-F	ATACCCGCCATCACTTCTCA
COCNU_13G004330-F	GCATAGAACAACCGTGGACA	102
COCNU_13G004330-R	CTAACAAGTTGGGGCAGAGG
COCNU_14G010360-F	AGCGTCCACGGGATTCTTCG	79
COCNU_14G010360-R	GTAGCCGAGCGGATTCACTT
COCNU_09G009610-F	GTTCAAAGCAGCAGTATTCCG	96
COCNU_09G009610-R	AAGTGATTGCTAACTCCTTTCC
BGI_novel_G001122-F	TTGTGCCCAAGGAAGCGAT	132
BGI_novel_G001122-R	CCAGTAGCGGTGTTGTAAGAC
COCNU_contig69087894G000010-F	TTCCTAAAGCCATCATCGTC	93
COCNU_contig69087894G000010-R	TGTCCACGGTTGTTCTATGC
CnACT-F	ATAAAGTATGGCTGATGCTGAGG	119
CnACT-R	CAACAATGCTTGGGAACACA
